# Supplementary material for: Quality‐control of an hourly rainfall dataset and climatology of extremes for the UK
Source: Int J Climatol. 2016 Apr 24;37(2):722–40. doi: 10.1002/joc.4735 (PMC5300158; doi:10.1002/joc.4735)
Supplement: Supplementary file 10 — Figure S9. Timing and magnitude of n1 events by extreme rainfall region. [file JOC-37-722-s010.zip]

Archive with 2 entries (2 files):
- FigureS9/FigureS9a.tif
- FigureS9/FigureS9b.tif
